# Supplementary material for: Novel mechanisms for the removal of strong replication-blocking HMCES- and thiazolidine-DNA adducts in humans
Source: Nucleic Acids Res. 2023 Apr 6;51(10):4959–81. doi: 10.1093/nar/gkad246 (PMC10250235; doi:10.1093/nar/gkad246)
Supplement: gkad246_Supplemental_Files [file gkad246_supplemental_files.zip]

Archive with 2 entries (2 files):
- Revised Supplementary Figures.pdf
- Table S1.xlsx
