# Supplementary material for: Novel mechanisms for the removal of strong replication-blocking HMCES- and thiazolidine-DNA adducts in humans
Source: Nucleic Acids Res. 2023 Apr 6;51(10):4959–81. doi: 10.1093/nar/gkad246 (PMC10250235; doi:10.1093/nar/gkad246)
Supplement: gkad246_Supplemental_Files [file gkad246_supplemental_files.zip › Table S1.xlsx]

## Sheet: Sheet1
	Table S1. Oligonucleotides used in this study
	Oligonucleotide		Sequence	Note
	T70U		5’-CTCTCTCTCTCTCTCTCTCTCTCTCTCTCTCTCTCTCTCTCTCGUCAGCATCTTCAGCATACAGTCAGTG-3’
	T34G		5’-CAGACTCAGCAGCATCTTCAGCATACAGTCAGTG-3’
	T34F		5’-CAGACTCAFCAGCATCTTCAGCATACAGTCAGTG-3’	F: tetrahydrofuran
	T34U		5’-CAGACTCAUCAGCATCTTCAGCATACAGTCAGTG-3’
	S10U		5’-TGGTCUGGAT-3’	For the HMCES-trapping experiment
	C34G		5’-CACTGACTGTATGCTGAAGATGCTGCTGAGTCTG-3’	Complementary to T34G
	C31G+3		5’-TGACTGTATGCTGAAGATGCTGCTGAGTCTGGTG-3’	Partially complementary to T34G to generate an exonuclease resistant dsDNA
	C23G+11		5’-TGCTGAAGATGCTGCTGAGTCTGTACAGTCAGTG-3’	Partially complementary to T34G to generate an exonuclease resistant dsDNA
	P13		5’-CACTGACTGTATG-3’
	P25		5’-CACTGACTGTATGCTGAAGATGCTG-3’
	P25G		5’-CACTGACTGTATGCTGAAGATGCTGG-3’
	P25A		5’-CACTGACTGTATGCTGAAGATGCTGA-3’
	P25C		5’-CACTGACTGTATGCTGAAGATGCTGT-3’
	P25T		5’-CACTGACTGTATGCTGAAGATGCTGC-3’
	C34G+C3P		5’-GCACTGACTGTATGCTGAAGATGCTGCTGAGTCTGGTG-P-3’	Partially complementary to T34G modified with phosphate at the 3'-end for 3'-labeling of T34X with [a-32P]dCMP
	T34G-C		5’-CAGACTCAGCAGCATCTTCAGCATACAGTCAGTGC-3’	As a size marker
	T25-C		5’-CAGCATCTTCAGCATACAGTCAGTGC-3’	As a size marker
	T26G		5’-GCAGCATCTTCAGCATACAGTCAGTG-3’	As a size marker
